# Supplementary material for: Rational design of balanced dual-targeting antibiotics with limited resistance
Source: PLoS Biol. 2020 Oct 5;18(10):e3000819. doi: 10.1371/journal.pbio.3000819 (PMC7561186; doi:10.1371/journal.pbio.3000819)
Supplement: S1 Table — S. aureus GyrB and ParE amino acid residues interacting with ULD1 and ULD2 as revealed by Induced Fit Docking and subsequent molecular dynamics simulations (See Materials and methods). GyrB, subunit B of DNA gyrase; ParE, subunit E of topoisomerase IV. (XLSX) [file pbio.3000819.s001.xlsx]

## Sheet: Munka1
	GyrB	ParE
ULD1
hydrogen bonds	Asp81, Thr173 (water-mediated), Arg144	Asp74, Thr166, (water-mediated), Arg136
cation-π interaction	Arg84	Arg77
hydrophobic contacts	Ile51, Val79, Gly85, Ile86, Pro87, Ile102, Leu103, Ile175	Ile44, Ile72, Gly78, Met79, Pro80, Ile94, Phe95, Ala120, Val168
ULD2
hydrogen bonds	Asp81, Thr173 (water-mediated), Arg144	Asp74, Thr166, (water-mediated), Arg136
cation-π interaction	Arg84	Arg77
hydrophobic contacts	Ile51, Val79, Gly85, Ile86, Pro87, Ala98, Ile102, Leu103, Ile175	Ile44, Ile72, Gly78, Met79, Pro80, Thr90, Ile94, Phe95, Ala120, Val168
