# Supplementary material for: Rational design of balanced dual-targeting antibiotics with limited resistance
Source: PLoS Biol. 2020 Oct 5;18(10):e3000819. doi: 10.1371/journal.pbio.3000819 (PMC7561186; doi:10.1371/journal.pbio.3000819)
Supplement: S4 Table — MIC measurements were determined by broth microdilution in 3 replicates according to CLSI guidelines. Star (*) denotes resistance according to FDA guidelines [89]. CLSI, Clinical and Laboratory Standards Institute; MIC, minimum inhibitory concentration. (XLSX) [file pbio.3000819.s004.xlsx]

## Sheet: Munka1
	pH	ULD1	ULD2	Delafloxacin	Vancomycin (ng/mL)
		(ng/mL)	(ng/mL)	(ng/mL)
S. aureus ATCC 43300 (MRSA)	5.5	4	8	0.5	2000
	7.3	100	60	4	1000
S. aureus ATCC 700699 (VISA)	5.5	0.25	0.5	32	8000
	7.3	40	20	1000*	8000
