# Supplementary material for: Rational design of balanced dual-targeting antibiotics with limited resistance
Source: PLoS Biol. 2020 Oct 5;18(10):e3000819. doi: 10.1371/journal.pbio.3000819 (PMC7561186; doi:10.1371/journal.pbio.3000819)
Supplement: S5 Table — Results are from 2 independent frequency-of-resistance assays followed by the Pacific Biosciences Single-Molecule Real-Time sequencing of gyrB and parE (see Materials and methods). GyrB, subunit B of DNA gyrase; ParE, subunit E of topoisomerase IV; VISA, vancomycin-intermediate S. aureus. (XLSX) [file pbio.3000819.s005.xlsx]

## Sheet: Munka1
Mutations at GyrB	Average frequency (%)
R144I,S,G,K,N,E,L	28.915
G85S	9.745
I175T,S	3.205
T173I,N,A	2.235
