# Supplementary material for: Rational design of balanced dual-targeting antibiotics with limited resistance
Source: PLoS Biol. 2020 Oct 5;18(10):e3000819. doi: 10.1371/journal.pbio.3000819 (PMC7561186; doi:10.1371/journal.pbio.3000819)
Supplement: S6 Table — MICs were determined in MHBII medium at 37 °C by broth microdilution assay according to CLSI guidelines. CLSI, Clinical and Laboratory Standards Institute; MHBII, Mueller Hinton II Broth; MIC, minimum inhibitory concentration. (XLSX) [file pbio.3000819.s006.xlsx]

## Sheet: Munka1
Selection	GyrB	ParE	ULD1	ULD2
	Mutation		MIC (µg/mL)
ULD1 at 16× MIC	R144I	F95Y	2	0.125
	R144I	R136L	1	0.125
	R144I	A120D	2	0.25
	R144I	R136G	2	0.25
ULD1 at 16× MIC	I175T	F95Y	4	0.25
	I175T	T166A	2	0.125
	I175T	R136G	4	0.5
	I175T	A120D	4	0.25
	I175T	T166I	2	0.25
ULD2 at 12× MIC	R144I	R136G	4	0.25
	R144I	A120D	2	0.125
	R144I	F95Y	2	0.25
ULD2 at 8× MIC	I175T	A120D	4	1
