# Supplementary material for: Rational design of balanced dual-targeting antibiotics with limited resistance
Source: PLoS Biol. 2020 Oct 5;18(10):e3000819. doi: 10.1371/journal.pbio.3000819 (PMC7561186; doi:10.1371/journal.pbio.3000819)
Supplement: S7 Table — The table indicates mutations in evolved lines compared with the parental genome of S. aureus ATCC 700699 (GeneBank ID: BA000017.4). ATCC, American Type Culture Collection. (XLSX) [file pbio.3000819.s007.xlsx]

## Sheet: Munka1
Evolved line number	Reference position	Type	Reference	Allele	Gene	Amino acid change
2	5557	SNV	T	G	gyrB	I175S
	605645	SNV	C	A	rpoB	R594S
3	5286	SNV	G	A	gyrB	G85S
	549391	Insertion	C	CT	purR	Frameshift
5	5286	SNV	G	A	gyrB	G85S
	1324145	SNV	C	A	pyrH	F217L
	1431021	SNV	C	A	parE	A122D
	1981235	SNV	C	T	SAV1849	A215T
7	5286	SNV	G	A	gyrB	G85S
	538652	Deletion	CAGTTGA	C	SAV0483	Frameshift
	549997	SNV	T	G	purR	V229G
	879198	Insertion	G	GA	SAV0801	Frameshift
	1323808	SNV	C	T	pyrH	S105F
	2703520	SNV	C	A	copA	R245S
9	5551	SNV	C	A	gyrB	T173N
	538652	Deletion	CAGTTGA	C	SAV0483	Frameshift
	1443908	Insertion	G	GA	msrR	Frameshift
	2703520	SNV	C	A	copA	R245S
