# Supplementary material for: Rational design of balanced dual-targeting antibiotics with limited resistance
Source: PLoS Biol. 2020 Oct 5;18(10):e3000819. doi: 10.1371/journal.pbio.3000819 (PMC7561186; doi:10.1371/journal.pbio.3000819)
Supplement: S8 Table — Cell viabilities were measured after 1-day incubation of ULD1 and ULD2 in each cell line by quantifying LDH levels (see Materials and methods). The highest testing concentration was 100 μM. All tests were performed besides etoposide as a cytotoxic positive control. Etoposide IC50 = 20.1 ± 1.60 μM (HepG2 cells); IC50 = 34.9 ± 12.5 μM (MCF-7 cells). ± indicates SD based on 3 independent replicates. LDH, lactate dehydrogenase. (XLSX) [file pbio.3000819.s008.xlsx]

## Sheet: Munka1
	IC50 (μM)
	ULD1	ULD2
MCF-7 cells	>100 µM	>100 µM
(LDH assay)	Max. % inhibition at 100 µM: 0%	Max. % inhibition at 100 µM: 8.43%
HepG2 cells	>100 µM	>100 µM
(LDH assay)	Max. % inhibition at 100 µM: 1.53%	Max. % inhibition at 100 µM: 1.96%
