# Supplementary material for: Rational design of balanced dual-targeting antibiotics with limited resistance
Source: PLoS Biol. 2020 Oct 5;18(10):e3000819. doi: 10.1371/journal.pbio.3000819 (PMC7561186; doi:10.1371/journal.pbio.3000819)
Supplement: S10 Table — SD represents standard deviation based on n = 8. A reference hERG-inhibitor, E-4031 (Sigma-Aldrich) was included as a positive control and had a measured IC50 of 0.033 μM. Only results showing an inhibition higher than 50% are considered to represent significant effects of the tested compounds. hERG, human ether-a-go-go-related gene potassium ion channel. (XLSX) [file pbio.3000819.s010.xlsx]

## Sheet: Munka1
	Test cc. µM	Normalized inhibition (%)	Significant	SD
ULD1	150	5.5	No	2.3
ULD2	150	27	No	3.6
