# Supplementary material for: Rational design of balanced dual-targeting antibiotics with limited resistance
Source: PLoS Biol. 2020 Oct 5;18(10):e3000819. doi: 10.1371/journal.pbio.3000819 (PMC7561186; doi:10.1371/journal.pbio.3000819)
Supplement: S11 Table — For details, see Materials and methods. (XLSX) [file pbio.3000819.s011.xlsx]

## Sheet: Munka1
Compound (Concentration)	LDH activity (Unit/mL)	Hemolytic Index
ULD1 (100 µg/mL)	40	8
ULD2 (100 µg/mL)	10	1
Control (TBS + 10% DMSO)	13	2
Positive control (Melittin, 50 µg/mL)	525	248
