# Supplementary material for: Rational design of balanced dual-targeting antibiotics with limited resistance
Source: PLoS Biol. 2020 Oct 5;18(10):e3000819. doi: 10.1371/journal.pbio.3000819 (PMC7561186; doi:10.1371/journal.pbio.3000819)
Supplement: S12 Table — The concentrations of ULD1 and ULD2 were determined after 3 days of twice-a-day topical administration in mice (n = 3, 20 μL ointment/mouse, containing 2% ULD1 or ULD2, respectively). (XLSX) [file pbio.3000819.s012.xlsx]

## Sheet: Munka1
Drug	Time (h)	Drug concentration (ng/mL)			Mean	SD
ULD1	73	8853	14630	6624	10036	4132
ULD2	73	4224	6654	10244	7041	3029
