# Supplementary material for: Rational design of balanced dual-targeting antibiotics with limited resistance
Source: PLoS Biol. 2020 Oct 5;18(10):e3000819. doi: 10.1371/journal.pbio.3000819 (PMC7561186; doi:10.1371/journal.pbio.3000819)
Supplement: S13 Table — PDB, Protein Data Bank. (XLSX) [file pbio.3000819.s013.xlsx]

## Sheet: Munka1
Ligand	ULD2
Resolution (Å)	45.06 - 1.60
	(1.63 - 1.60)
Wavelength (Å)	1.03
Space group	C2
Unit cell (Å)	a = 143.6
	b = 55.4
	c = 51.0
	β = 101.0
Completeness (%)	99.4 (91.8)
Redundancy	5.1 (4.8)
No. of observations / unique reflections	262294 (51937)
<I/σ(I)>	10.2 (1.0)
CC(1/2)a (%)	99.9 (44.8)
Rmergeb (I) (%)	6.9 (133.6)
Rworkc (F) (%)	17.8 (30.7)
Rfreed (F) (%)	19.9 (33.6)
No. of non-hydrogen atoms	3414
No. of water molecules	197
r.m.s. deviations from ideal geometry:	0.013
Bond lengths (Å)
Bond angles (deg)	1.68
Mean B-factor protein chain A, chain B (Å2)	30.7, 33.0
Mean B-factor (solvent, Å2)	40.6
Mean B-factor compound, chain A, chain B (Å2)	31.6, 29.5
Mean B-factor, chain D (other, Å2)	54.6
Ramachandran plot qualitye
Favoured regions (%)	97.3
Allowed regions (%)	2.7
Outliers (%)	0
The numbers in parentheses represent values for the highest resolution shell.
aCC1/2 is the correlation coefficient of the half datasets.
bRmerge = ∑i|Ii − 〈I〉|/∑〈I〉, where I is an individual intensity measurement and 〈I〉 is the average intensity for this reflection with summation over all data.
cRwork is defined as ∑||Fobs| − |Fcalc||/∑|Fobs|, where Fobs and Fcalc are observed and calculated structure-factor amplitudes, respectively.
dRfree is the R-factor for the test set (5% of the data).
eCalculated using Molprobity server. [90]
